# Supplementary material for: Osteopathic Manipulation of the Sphenopalatine Ganglia Versus Sham Manipulation, in Obstructive Sleep Apnoea Syndrom: A Randomised Controlled Trial
Source: J Clin Med. 2021 Dec 24;11(1):99. doi: 10.3390/jcm11010099 (PMC8745154; doi:10.3390/jcm11010099)
Supplement: Supplementary file 1 [file jcm-11-00099-s001.zip]

Archive with 1 entries (1 files):
- jcm-1490242-supplementary.pdf
